# Supplementary material for: Sonocatalytic Activity of Porous Carbonaceous Materials for the Selective Oxidation of 4-Hydroxy-3,5-dimethoxybenzyl Alcohol
Source: Molecules. 2024 Mar 23;29(7):1436. doi: 10.3390/molecules29071436 (PMC11013072; doi:10.3390/molecules29071436)
Supplement: Supplementary file 1 [file molecules-29-01436-s001.zip]

Archive with 1 entries (1 files):
- molecules-2895573-supplementary.pdf
